# Supplementary material for: Accelerating Wright–Fisher Forward Simulations on the Graphics Processing Unit
Source: G3 (Bethesda). 2017 Aug 2;7(9):3229–36. doi: 10.1534/g3.117.300103 (PMC5592947; doi:10.1534/g3.117.300103)
Supplement: Supplementary file 3 [file 3229TableS1_S3.xlsx]

## Sheet: 780M_980_Intel_results.txt
time(generations): 10^3, pop_size: 2*10^5, 0 selection
Length(bp): 2*10^7 20Mb, F = 1 (haploid), mu = 10^-9 per-site
CPU code:
Intel Core i7 4771@3.9 GHz(boost) (linear in number of SNPs)
+Intel Core i5 4690K@3.9 GHz(boost) (near identical, ~2% slower, performance to i7 on single thread, serial tasks)
fast math (-O3 -ffast-math) (gsl compiled with -0fast too) Intel i5
Length(xL)	SNPs		time(ms)
1	102494		3898
0.1	10193		401
10	1025745		38751
GPU code (advanced compact):
NVIDIA GTX 780M GPU 1536@823MHz CUDA cores, Intel Core i7 4771@3.9GHz(boost)
780M 2,369 FP32 GFLOPS
fast math (-O3 --use_fast_math)
Length(xL)	compact_rate	SNPs	time(ms)	Serial Time(ms)	Fold Speedup
0.06	165	6173	28.106	242.85	8.64051
0.1	80	10169	30.7061	400.056	13.0285
0.2	70	20533	36.2883	807.783	22.2602
0.3	65	30722	42.0579	1208.63	28.7372
0.4	60	40885	48.6005	1608.45	33.0952
0.5	55	51318	52.7883	1938.71	36.7262
0.6	60	61384	57.5468	2318.99	40.2974
0.7	60	71730	59.3871	2709.84	45.6302
0.8	55	82156	60.567	3103.72	51.2444
0.9	55	92343	64.2743	3488.57	54.2763
1	55	102594	68.0294	3875.84	56.973
1.1	50	112726	70.8494	4258.61	60.1079
1.2	45	122753	73.3227	4637.41	63.2466
1.3	40	133506	77.614	5043.64	64.9837
1.4	40	144341	81.1764	5452.97	67.1743
1.5	39	154196	84.0429	5825.28	69.3131
2	35	205682	102.943	7770.34	75.4819
3	25	307665	137.893	11623.1	84.2906
4	25	410720	173.129	15516.3	89.623
5	25	513076	205.764	19383.2	94.2011
6	20	615098	240.853	23237.4	96.4797
7	20	717937	273.846	27122.5	99.0429
8	20	820856	306.107	31010.6	101.306
9	20	922778	341.153	34861.1	102.186
10	20	1025396	374.242	38737.8	103.51
15	20	1539402	543.934	58156.1	106.918
20	15	2050534	712.125	77465.9	108.781
25	15	2563625	875.725	96849.6	110.594
30	15	3077186	1044.36	116251	111.313
35	15	3588842	1209.31	135581	112.114
40	15	4102391	1340.04	154982	115.655
50	15	5127939	1664.61	193725	116.379
60	14	6153904	1992.39	232485	116.686
70	14	7177870	2319.61	271168	116.903
80	14	8205894	2643.79	310006	117.258
90	14	9227280	2972.28	348592	117.281
100	14	10252648	3298.55	387329	117.424
150	14	15379067	4931.73	580996	117.808
200	14	20506337	6564.38	774697	118.015
300	14	30764217	9859.17	1.16222e+06	117.882
400	14	41018897	13215.8	1.54963e+06	117.256
EVGA NVIDIA GTX 980 FTW GPU 2048@1380MHz(boost) CUDA cores, Intel Core i5 4690K@3.9GHz(boost)
980 (factory overclocked) >4,616 FP32 GFLOPS
fast math (-O3 --use_fast_math)
Length(xL)	compact_rate	SNPs	time(ms)	Serial Time(ms)	Fold Speedup
0.06	250	6086	14.3852	239.428	16.644
0.1	155	10207	15.9404	401.551	25.1908
0.2	100	20464	18.3158	805.069	43.9549
0.3	85	30853	22.378	1213.78	54.2398
0.4	85	40993	24.6389	1612.69	65.4532
0.5	85	51269	26.3383	1936.86	73.5378
0.6	70	61272	28.7001	2314.76	80.6533
0.7	85	71892	30.9119	2715.96	87.8615
0.8	65	81886	33.5147	3093.52	92.3034
0.9	65	92463	35.2757	3493.1	99.0229
1	60	102756	37.1916	3881.96	104.377
1.1	60	112905	39.2123	4265.37	108.776
1.2	60	123184	40.9047	4653.69	113.769
1.3	60	133436	42.764	5041	117.879
1.4	60	144011	44.6379	5440.5	121.881
1.5	50	154464	46.7137	5835.4	124.918
2	45	205154	55.7702	7750.39	138.97
3	35	307806	71.9809	11628.4	161.549
4	35	410386	86.3107	15503.7	179.627
5	30	512894	102.061	19376.3	189.85
6	30	615290	115.146	23244.7	201.871
7	30	718335	129.355	27137.5	209.791
8	30	821268	143.52	31026.2	216.18
9	25	923216	157.414	34877.6	221.566
10	25	1026081	171.144	38763.7	226.498
15	25	1538855	239.273	58135.5	242.967
20	25	2049923	307.993	77442.8	251.443
25	20	2562709	379.966	96815	254.799
30	20	3076220	449.285	116215	258.666
35	20	3587647	517.437	135536	261.936
40	20	4101151	586.57	154935	264.137
50	20	5125900	725.304	193648	266.989
60	20	6153798	865.345	232481	268.657
70	15	7178238	1013.09	271182	267.678
80	15	8203234	1155.96	309905	268.093
90	15	9227837	1297.56	348613	268.668
100	15	10255176	1439.71	387424	269.099
150	15	15381769	2160.94	581099	268.91
200	15	20509359	2879.21	774811	269.105
300	15	30769177	4302.25	1.16241e+06	270.187
400	15	41015231	5730.51	1.54949e+06	270.393
